# Supplementary material for: Optimizing Recovery in Elderly Patients: Anabolic Benefits of Glucose Supplementation during the Rehydration Period
Source: Nutrients. 2024 May 24;16(11):1607. doi: 10.3390/nu16111607 (PMC11173922; doi:10.3390/nu16111607)
Supplement: Supplementary file 1 [file nutrients-16-01607-s001.zip]

Archive with 1 entries (1 files):
- nutrients-3006938-supplementary.pdf
